# Supplementary material for: Extensive Association of Common Disease Variants with Regulatory Sequence
Source: PLoS One. 2016 Nov 22;11(11):e0165893. doi: 10.1371/journal.pone.0165893 (PMC5119736; doi:10.1371/journal.pone.0165893)
Supplement: S2 Table — (XLS) [file pone.0165893.s006.xls]

## Sheet: RE
Identifier	Acessed filename	Figure 2	Figure 3
breast 1	Breast_vHMEC.ChromatinAccessibility.RM035.DS18406.bed
breast 2	Breast_vHMEC.ChromatinAccessibility.RM035.DS18438.bed	blood	immune cells
CD14 3	CD14_Primary_Cells.ChromatinAccessibility.RO_01689.DS17391.bed	blood	immune cells
CD14 4	CD14_Primary_Cells.ChromatinAccessibility.RO_01701.DS17889.bed	blood	immune cells
CD19 5	CD19_Primary_Cells.ChromatinAccessibility.RO_01679.DS17186.bed	blood	immune cells
CD19 6	CD19_Primary_Cells.ChromatinAccessibility.RO_01689.DS17281.bed	blood	immune cells
CD19 7	CD19_Primary_Cells.ChromatinAccessibility.RO_01701.DS17440.bed	blood	immune cells
CD20 8	CD20_Primary_Cells.ChromatinAccessibility.RO_01778.DS17371.bed	blood	immune cells
CD3 9	CD3_Primary_Cells.ChromatinAccessibility.CB1_1-3-2011.DS17702.bed	blood	immune cells
CD3 10	CD3_Primary_Cells.ChromatinAccessibility.CB6_1-4-2011.DS17706.bed	blood	immune cells
CD3 11	CD3_Primary_Cells.ChromatinAccessibility.RO_01679.DS17198.bed	blood	immune cells
CD3 12	CD3_Primary_Cells.ChromatinAccessibility.RO_01701.DS17534.bed	blood	immune cells
CD4 13	CD4_Primary_Cells.ChromatinAccessibility.RO_01549.DS15947.bed	blood	immune cells
CD4 14	CD4_Primary_Cells.ChromatinAccessibility.RO_01679.DS17212.bed	blood	immune cells
CD4 15	CD4_Primary_Cells.ChromatinAccessibility.RO_01689.DS17329.bed	blood	immune cells
CD4 16	CD4_Primary_Cells.ChromatinAccessibility.RO_01701.DS17881.bed	blood	immune cells
CD56 17	CD56_Primary_Cells.ChromatinAccessibility.RO_01679.DS17189.bed	blood	immune cells
CD56 18	CD56_Primary_Cells.ChromatinAccessibility.RO_01701.DS17443.bed	blood	immune cells
CD8 19	CD8_Primary_Cells.ChromatinAccessibility.RO_01549.DS16012.bed	blood	immune cells
CD8 20	CD8_Primary_Cells.ChromatinAccessibility.RO_01679.DS17203.bed	blood	immune cells
CD8 21	CD8_Primary_Cells.ChromatinAccessibility.RO_01689.DS17332.bed	blood	immune cells
CD8 22	CD8_Primary_Cells.ChromatinAccessibility.RO_01701.DS17885.bed	blood	immune cells
fetal adrenal gland 23	Fetal_Adrenal_Gland.ChromatinAccessibility.H-22662.DS12528.bed
fetal adrenal gland 24	Fetal_Adrenal_Gland.ChromatinAccessibility.H-23769.DS17319.bed
fetal adrenal gland 25	Fetal_Adrenal_Gland.ChromatinAccessibility.H-23887.DS17677.bed
fetal adrenal gland 26	Fetal_Adrenal_Gland.ChromatinAccessibility.H-24272.DNase.DS19395.bed
fetal adrenal gland 27	Fetal_Adrenal_Gland.ChromatinAccessibility.H-24279.DNase.DS19583.bed
fetal adrenal gland 28	Fetal_Adrenal_Gland.ChromatinAccessibility.H-24409.DS20343.bed
fetal brain 29	Fetal_Brain.ChromatinAccessibility.H-22510.DS11872.bed	fetal brain	brain
fetal brain 30	Fetal_Brain.ChromatinAccessibility.H-22510.DS11877.bed	fetal brain	brain
fetal brain 31	Fetal_Brain.ChromatinAccessibility.H-22911.DS14464.bed	fetal brain	brain
fetal brain 32	Fetal_Brain.ChromatinAccessibility.H-23266.DS14717.bed	fetal brain	brain
fetal brain 33	Fetal_Brain.ChromatinAccessibility.H-23266.DS14718.bed	fetal brain	brain
fetal brain 34	Fetal_Brain.ChromatinAccessibility.H-23284.DS14803.bed	fetal brain	brain
fetal brain 35	Fetal_Brain.ChromatinAccessibility.H-23284.DS14815.bed	fetal brain	brain
fetal brain 36	Fetal_Brain.ChromatinAccessibility.H-23399.DS15453.bed	fetal brain	brain
fetal brain 37	Fetal_Brain.ChromatinAccessibility.H-23548.DS16302.bed	fetal brain	brain
fetal brain 38	Fetal_Brain.ChromatinAccessibility.H-24279.DS20221.bed	fetal brain	brain
fetal brain 39	Fetal_Brain.ChromatinAccessibility.H-24297.DS20226.bed	fetal brain	brain
fetal brain 40	Fetal_Brain.ChromatinAccessibility.H-24381.DS20231.bed	fetal brain	brain
fetal brain 41	Fetal_Brain.ChromatinAccessibility.H-24510.DNase.DS20780.bed	fetal brain	brain
fetal heart 42	Fetal_Heart.ChromatinAccessibility.H-22662.DS12531.bed
fetal heart 43	Fetal_Heart.ChromatinAccessibility.H-22727.DS12810.bed
fetal heart 44	Fetal_Heart.ChromatinAccessibility.H-23468.DS15839.bed
fetal heart 45	Fetal_Heart.ChromatinAccessibility.H-23500.DS16018.bed
fetal heart 46	Fetal_Heart.ChromatinAccessibility.H-23524.DS16146.bed
fetal heart 47	Fetal_Heart.ChromatinAccessibility.H-23589.DS16500.bed
fetal heart 48	Fetal_Heart.ChromatinAccessibility.H-23604.DS16582.bed
fetal heart 49	Fetal_Heart.ChromatinAccessibility.H-23617.DS16621.bed
fetal heart 50	Fetal_Heart.ChromatinAccessibility.H-23663.DS16819.bed
fetal heart 51	Fetal_Heart.ChromatinAccessibility.H-23744.DS19431.bed
fetal heart 52	Fetal_Heart.ChromatinAccessibility.H-24042.DS19427.bed
fetal large intestine 53	Fetal_Intestine_Large.ChromatinAccessibility.H-23500.DS16027.bed	fetal large intestine	large intestine
fetal large intestine 54	Fetal_Intestine_Large.ChromatinAccessibility.H-23524.DS16164.bed	fetal large intestine	large intestine
fetal large intestine 55	Fetal_Intestine_Large.ChromatinAccessibility.H-23604.DS16563.bed	fetal large intestine	large intestine
fetal large intestine 56	Fetal_Intestine_Large.ChromatinAccessibility.H-23744.DS17094.bed	fetal large intestine	large intestine
fetal large intestine 57	Fetal_Intestine_Large.ChromatinAccessibility.H-23758.DS17157.bed	fetal large intestine	large intestine
fetal large intestine 58	Fetal_Intestine_Large.ChromatinAccessibility.H-23769.DS17313.bed	fetal large intestine	large intestine
fetal large intestine 59	Fetal_Intestine_Large.ChromatinAccessibility.H-23808.DS17422.bed	fetal large intestine	large intestine
fetal large intestine 60	Fetal_Intestine_Large.ChromatinAccessibility.H-23833.DS17462.bed	fetal large intestine	large intestine
fetal large intestine 61	Fetal_Intestine_Large.ChromatinAccessibility.H-23855.DS17502.bed	fetal large intestine	large intestine
fetal large intestine 62	Fetal_Intestine_Large.ChromatinAccessibility.H-23887.DS17647.bed	fetal large intestine	large intestine
fetal large intestine 63	Fetal_Intestine_Large.ChromatinAccessibility.H-23914.DS17748.bed	fetal large intestine	large intestine
fetal large intestine 64	Fetal_Intestine_Large.ChromatinAccessibility.H-23941.DS17785.bed	fetal large intestine	large intestine
fetal large intestine 65	Fetal_Intestine_Large.ChromatinAccessibility.H-23964.DS17841.bed	fetal large intestine	large intestine
fetal large intestine 66	Fetal_Intestine_Large.ChromatinAccessibility.H-24005.DS17990.bed	fetal large intestine	large intestine
fetal large intestine 67	Fetal_Intestine_Large.ChromatinAccessibility.H-24111.DS18499.bed	fetal large intestine	large intestine
fetal small intestine 68	Fetal_Intestine_Small.ChromatinAccessibility.H-23604.DS16559.bed	fetal small intestine	small intestine
fetal small intestine 69	Fetal_Intestine_Small.ChromatinAccessibility.H-23640.DS16712.bed	fetal small intestine	small intestine
fetal small intestine 70	Fetal_Intestine_Small.ChromatinAccessibility.H-23663.DS16822.bed	fetal small intestine	small intestine
fetal small intestine 71	Fetal_Intestine_Small.ChromatinAccessibility.H-23724.DS16975.bed	fetal small intestine	small intestine
fetal small intestine 72	Fetal_Intestine_Small.ChromatinAccessibility.H-23744.DS17092.bed	fetal small intestine	small intestine
fetal small intestine 73	Fetal_Intestine_Small.ChromatinAccessibility.H-23758.DS17150.bed	fetal small intestine	small intestine
fetal small intestine 74	Fetal_Intestine_Small.ChromatinAccessibility.H-23769.DS17317.bed	fetal small intestine	small intestine
fetal small intestine 75	Fetal_Intestine_Small.ChromatinAccessibility.H-23808.DS17425.bed	fetal small intestine	small intestine
fetal small intestine 76	Fetal_Intestine_Small.ChromatinAccessibility.H-23864.DS17844.bed	fetal small intestine	small intestine
fetal small intestine 77	Fetal_Intestine_Small.ChromatinAccessibility.H-23887.DS17643.bed	fetal small intestine	small intestine
fetal small intestine 78	Fetal_Intestine_Small.ChromatinAccessibility.H-23914.DS17763.bed	fetal small intestine	small intestine
fetal small intestine 79	Fetal_Intestine_Small.ChromatinAccessibility.H-23941.DS17808.bed	fetal small intestine	small intestine
fetal small intestine 80	Fetal_Intestine_Small.ChromatinAccessibility.H-24111.DS18495.bed	fetal small intestine	small intestine
fetal kidney 81	Fetal_Kidney.ChromatinAccessibility.H-22337.DS10986.bed	fetal kidney	kidney
fetal kidney 82	Fetal_Kidney.ChromatinAccessibility.H-22676.DS12635.bed	fetal kidney	kidney
fetal kidney 83	Fetal_Kidney.ChromatinAccessibility.H-23524.DS16139.bed	fetal kidney	kidney
fetal kidney 84	Fetal_Kidney.ChromatinAccessibility.H-23663.DS16837.bed	fetal kidney	kidney
fetal kidney 85	Fetal_Kidney.ChromatinAccessibility.H-23855.DS17522.bed	fetal kidney	kidney
fetal kidney 86	Fetal_Kidney.ChromatinAccessibility.H-23914.DS17753.bed	fetal kidney	kidney
fetal kidney 87	Fetal_Kidney.ChromatinAccessibility.H-24507.DS20564.bed	fetal kidney	kidney
fetal kidney 88	Fetal_Kidney.ChromatinAccessibility.H-24510.DNase.DS20786.bed	fetal kidney	kidney
fetal kidney 89	Fetal_Kidney.ChromatinAccessibility.H-24584.DS20987.bed	fetal kidney	kidney
fetal kidney 90	Fetal_Kidney.ChromatinAccessibility.H-24608.DNase.DS21096.bed	fetal kidney	kidney
fetal kidney 91	Fetal_Kidney_Left.ChromatinAccessibility.H-23589.DS16446.bed	fetal kidney	kidney
fetal kidney 92	Fetal_Kidney_Left.ChromatinAccessibility.H-23604.DS16579.bed	fetal kidney	kidney
fetal kidney 93	Fetal_Kidney_Left.ChromatinAccessibility.H-23640.DS16805.bed	fetal kidney	kidney
fetal kidney 94	Fetal_Kidney_Left.ChromatinAccessibility.H-23758.DS17140.bed	fetal kidney	kidney
fetal kidney 95	Fetal_Kidney_Left.ChromatinAccessibility.H-24089.DS18466.bed	fetal kidney	kidney
fetal kidney 96	Fetal_Kidney_Left.ChromatinAccessibility.H-24568.DNase.DS20920.bed	fetal kidney	kidney
fetal kidney 97	Fetal_Kidney_Left.ChromatinAccessibility.H-24582.DNase.DS20953.bed	fetal kidney	kidney
fetal kidney 98	Fetal_Kidney_Left.ChromatinAccessibility.H-24626.DNase.DS21344.bed	fetal kidney	kidney
fetal kidney 99	Fetal_Kidney_Right.ChromatinAccessibility.H-23435.DS15651.bed	fetal kidney	kidney
fetal kidney 100	Fetal_Kidney_Right.ChromatinAccessibility.H-23589.DS16441.bed	fetal kidney	kidney
fetal kidney 101	Fetal_Kidney_Right.ChromatinAccessibility.H-23640.DS16801.bed	fetal kidney	kidney
fetal kidney 102	Fetal_Kidney_Right.ChromatinAccessibility.H-23758.DS17144.bed	fetal kidney	kidney
fetal kidney 103	Fetal_Kidney_Right.ChromatinAccessibility.H-24089.DS18463.bed	fetal kidney	kidney
fetal kidney 104	Fetal_Kidney_Right.ChromatinAccessibility.H-24568.DS20917.bed	fetal kidney	kidney
fetal kidney 105	Fetal_Kidney_Right.ChromatinAccessibility.H-24582.DNase.DS20951.bed	fetal kidney	kidney
fetal kidney 106	Fetal_Kidney_Right.ChromatinAccessibility.H-24595.DNase.DS21044.bed	fetal kidney	kidney
fetal kidney 107	Fetal_Kidney_Right.ChromatinAccessibility.H-24626.DNase.DS21340.bed	fetal kidney	kidney
fetal lung 108	Fetal_Lung.ChromatinAccessibility.H-22676.DS12646.bed
fetal lung 109	Fetal_Lung.ChromatinAccessibility.H-22727.DS12817.bed
fetal lung 110	Fetal_Lung.ChromatinAccessibility.H-22934B.DS13507.bed
fetal lung 111	Fetal_Lung.ChromatinAccessibility.H-23090.DS13985.bed
fetal lung 112	Fetal_Lung.ChromatinAccessibility.H-23247.DS14666.bed
fetal lung 113	Fetal_Lung.ChromatinAccessibility.H-23266.DS14724.bed
fetal lung 114	Fetal_Lung.ChromatinAccessibility.H-23266.DS14751.bed
fetal lung 115	Fetal_Lung.ChromatinAccessibility.H-23284.DS14809.bed
fetal lung 116	Fetal_Lung.ChromatinAccessibility.H-23284.DS14820.bed
fetal lung 117	Fetal_Lung.ChromatinAccessibility.H-23365.DS15227.bed
fetal lung 118	Fetal_Lung.ChromatinAccessibility.H-23399.DS15461.bed
fetal lung 119	Fetal_Lung.ChromatinAccessibility.H-23419.DS15573.bed
fetal lung 120	Fetal_Lung_Left.ChromatinAccessibility.H-23435.DS15637.bed
fetal lung 121	Fetal_Lung_Left.ChromatinAccessibility.H-23604.DS16570.bed
fetal lung 122	Fetal_Lung_Left.ChromatinAccessibility.H-23640.DS18170.bed
fetal lung 123	Fetal_Lung_Left.ChromatinAccessibility.H-23744.DS17105.bed
fetal lung 124	Fetal_Lung_Left.ChromatinAccessibility.H-23758.DS17154.bed
fetal lung 125	Fetal_Lung_Left.ChromatinAccessibility.H-23833.DS17464.bed
fetal lung 126	Fetal_Lung_Left.ChromatinAccessibility.H-23887.DS17674.bed
fetal lung 127	Fetal_Lung_Left.ChromatinAccessibility.H-23914.DS17739.bed
fetal lung 128	Fetal_Lung_Left.ChromatinAccessibility.H-23964.DS17835.bed
fetal lung 129	Fetal_Lung_Left.ChromatinAccessibility.H-24005.DS17959.bed
fetal lung 130	Fetal_Lung_Left.ChromatinAccessibility.H-24089.DS18421.bed
fetal lung 131	Fetal_Lung_Left.ChromatinAccessibility.H-24626.DNase.DS21334.bed
fetal lung 132	Fetal_Lung_Right.ChromatinAccessibility.H-23435.DS15632.bed
fetal lung 133	Fetal_Lung_Right.ChromatinAccessibility.H-23604.DS16566.bed
fetal lung 134	Fetal_Lung_Right.ChromatinAccessibility.H-23640.DS16790.bed
fetal lung 135	Fetal_Lung_Right.ChromatinAccessibility.H-23744.DS17101.bed
fetal lung 136	Fetal_Lung_Right.ChromatinAccessibility.H-23758.DS17162.bed
fetal lung 137	Fetal_Lung_Right.ChromatinAccessibility.H-23887.DS17670.bed
fetal lung 138	Fetal_Lung_Right.ChromatinAccessibility.H-23964.DS17831.bed
fetal lung 139	Fetal_Lung_Right.ChromatinAccessibility.H-24005.DS17954.bed
fetal lung 140	Fetal_Lung_Right.ChromatinAccessibility.H-24089.DS18418.bed
fetal lung 141	Fetal_Lung_Right.ChromatinAccessibility.H-24111.DS18492.bed
fetal lung 142	Fetal_Lung_Right.ChromatinAccessibility.H-24626.DNase.DS21328.bed
fetal muscle 143	Fetal_Muscle_Arm.ChromatinAccessibility.H-23808.DS17432.bed
fetal muscle 144	Fetal_Muscle_Arm.ChromatinAccessibility.H-23914.DS17765.bed
fetal muscle 145	Fetal_Muscle_Arm.ChromatinAccessibility.H-23941.DS17825.bed
fetal muscle 146	Fetal_Muscle_Arm.ChromatinAccessibility.H-23964.DS17848.bed
fetal muscle 147	Fetal_Muscle_Arm.ChromatinAccessibility.H-24005.DS18080.bed
fetal muscle 148	Fetal_Muscle_Arm.ChromatinAccessibility.H-24042.DS18176.bed
fetal muscle 149	Fetal_Muscle_Arm.ChromatinAccessibility.H-24078.DS18379.bed
fetal muscle 150	Fetal_Muscle_Arm.ChromatinAccessibility.H-24089.DS18452.bed
fetal muscle 151	Fetal_Muscle_Arm.ChromatinAccessibility.H-24111.DS18473.bed
fetal muscle 152	Fetal_Muscle_Arm.ChromatinAccessibility.H-24125.DS18559.bed
fetal muscle 153	Fetal_Muscle_Arm.ChromatinAccessibility.H-24143.DS18992.bed
fetal muscle 154	Fetal_Muscle_Arm.ChromatinAccessibility.H-24198.DS19051.bed
fetal muscle 155	Fetal_Muscle_Arm.ChromatinAccessibility.H-24218.DS19053.bed
fetal muscle 156	Fetal_Muscle_Arm.ChromatinAccessibility.H-24244.DS19270.bed
fetal muscle 157	Fetal_Muscle_Arm.ChromatinAccessibility.H-24259.DS19295.bed
fetal muscle 158	Fetal_Muscle_Arm.ChromatinAccessibility.H-24272.DS19380.bed
fetal muscle 159	Fetal_Muscle_Arm.ChromatinAccessibility.H-24279.DS19439.bed
fetal muscle 160	Fetal_Muscle_Arm.ChromatinAccessibility.H-24297.DS19646.bed
fetal muscle 161	Fetal_Muscle_Back.ChromatinAccessibility.H-23914.DS17767.bed
fetal muscle 162	Fetal_Muscle_Back.ChromatinAccessibility.H-23964.DS17850.bed
fetal muscle 163	Fetal_Muscle_Back.ChromatinAccessibility.H-24005.DS18083.bed
fetal muscle 164	Fetal_Muscle_Back.ChromatinAccessibility.H-24078.DS18377.bed
fetal muscle 165	Fetal_Muscle_Back.ChromatinAccessibility.H-24089.DS18454.bed
fetal muscle 166	Fetal_Muscle_Back.ChromatinAccessibility.H-24111.DS18468.bed
fetal muscle 167	Fetal_Muscle_Back.ChromatinAccessibility.H-24143.DS18842.bed
fetal muscle 168	Fetal_Muscle_Back.ChromatinAccessibility.H-24218.DS19117.bed
fetal muscle 169	Fetal_Muscle_Back.ChromatinAccessibility.H-24244.DS19283.bed
fetal muscle 170	Fetal_Muscle_Back.ChromatinAccessibility.H-24272.DS19384.bed
fetal muscle 171	Fetal_Muscle_Back.ChromatinAccessibility.H-24279.DS19441.bed
fetal muscle 172	Fetal_Muscle_Back.ChromatinAccessibility.H-24297.DS19648.bed
fetal muscle 173	Fetal_Muscle_Back.ChromatinAccessibility.H-24409.DS20244.bed
fetal muscle 174	Fetal_Muscle_Back.ChromatinAccessibility.H-24510.DNase.DS20789.bed
fetal muscle 175	Fetal_Muscle_Back.ChromatinAccessibility.H-24595.DNase.DS21048.bed
fetal muscle 176	Fetal_Muscle_Leg.ChromatinAccessibility.H-23808.DS17429.bed
fetal muscle 177	Fetal_Muscle_Leg.ChromatinAccessibility.H-24078.DS18386.bed
fetal muscle 178	Fetal_Muscle_Leg.ChromatinAccessibility.H-24089.DS18456.bed
fetal muscle 179	Fetal_Muscle_Leg.ChromatinAccessibility.H-24111.DS18471.bed
fetal muscle 180	Fetal_Muscle_Leg.ChromatinAccessibility.H-24143.DS18844.bed
fetal muscle 181	Fetal_Muscle_Leg.ChromatinAccessibility.H-24198.DS19158.bed
fetal muscle 182	Fetal_Muscle_Leg.ChromatinAccessibility.H-24218.DS19115.bed
fetal muscle 183	Fetal_Muscle_Leg.ChromatinAccessibility.H-24244.DS19272.bed
fetal muscle 184	Fetal_Muscle_Leg.ChromatinAccessibility.H-24259.DS19291.bed
fetal muscle 185	Fetal_Muscle_Leg.ChromatinAccessibility.H-24272.DNase.DS19382.bed
fetal muscle 186	Fetal_Muscle_Leg.ChromatinAccessibility.H-24279.DS19436.bed
fetal muscle 187	Fetal_Muscle_Leg.ChromatinAccessibility.H-24297.DS19643.bed
fetal muscle 188	Fetal_Muscle_Leg.ChromatinAccessibility.H-24409.DS20239.bed
fetal muscle 189	Fetal_Muscle_Leg.ChromatinAccessibility.H-24510.DNase.DS20797.bed
fetal muscle 190	Fetal_Muscle_Lower_Limb_Skeletal.ChromatinAccessibility.H-24042.DS18174.bed
fetal muscle 191	Fetal_Muscle_Trunk.ChromatinAccessibility.H-23941.DS17827.bed
fetal muscle 192	Fetal_Muscle_Trunk.ChromatinAccessibility.H-24409.DS20242.bed
fetal muscle 193	Fetal_Muscle_Trunk.ChromatinAccessibility.H-24507.DS20544.bed
fetal muscle 194	Fetal_Muscle_Upper_Trunk.ChromatinAccessibility.H-23887.DS17664.bed
fetal ovary 195	Fetal_Ovary.ChromatinAccessibility.H23758_H23604.DNase.DS17445.bed
placenta 196	Fetal_Placenta.ChromatinAccessibility.H-23887.DS17639.bed
placenta 197	Fetal_Placenta.ChromatinAccessibility.H-23914.DS17744.bed
placenta 198	Fetal_Placenta.ChromatinAccessibility.H-24272.DS19391.bed
placenta 199	Fetal_Placenta.ChromatinAccessibility.H-24409.DS20346.bed
placenta 200	Fetal_Placenta.ChromatinAccessibility.H-24510.DNase.DS20793.bed
placenta 201	Fetal_Placenta.ChromatinAccessibility.H-24608.DNase.DS21111.bed
fetal renal cortex 202	Fetal_Renal_Cortex.ChromatinAccessibility.H-23769.DS17307.bed
fetal renal cortex 203	Fetal_Renal_Cortex.ChromatinAccessibility.H-23790.DS17387.bed
fetal renal cortex 204	Fetal_Renal_Cortex.ChromatinAccessibility.H-23833.DS17455.bed
fetal renal cortex 205	Fetal_Renal_Cortex.ChromatinAccessibility.H-23914.DS17756.bed
fetal renal cortex 206	Fetal_Renal_Cortex.ChromatinAccessibility.H-23941.DS17804.bed
fetal renal cortex 207	Fetal_Renal_Cortex.ChromatinAccessibility.H-24078.DS18428.bed
fetal renal cortex 208	Fetal_Renal_Cortex.ChromatinAccessibility.H-24259.DS19388.bed
fetal renal cortex 209	Fetal_Renal_Cortex.ChromatinAccessibility.H-24342.DNase.DS20018.bed
fetal renal cortex 210	Fetal_Renal_Cortex.ChromatinAccessibility.H-24365.DNase.DS20024.bed
fetal renal cortex 211	Fetal_Renal_Cortex.ChromatinAccessibility.H-24477.DNase.DS20445.bed
fetal renal cortex 212	Fetal_Renal_Cortex.ChromatinAccessibility.H-24493.DS20568.bed
fetal renal cortex 213	Fetal_Renal_Cortex_Right.ChromatinAccessibility.H-23871.DS17545.bed
fetal renal cortex 214	Fetal_Renal_Cortex_Right.ChromatinAccessibility.H-24169.DS18928.bed
fetal renal cortex 215	Fetal_Renal_Cortex_Right.ChromatinAccessibility.H-24232.DS19254.bed
fetal renal pelvis 216	Fetal_Renal_Pelvis.ChromatinAccessibility.H-23790.DS17381.bed
fetal renal pelvis 217	Fetal_Renal_Pelvis.ChromatinAccessibility.H-23833.DS17451.bed
fetal renal pelvis 218	Fetal_Renal_Pelvis.ChromatinAccessibility.H-23914.DS17760.bed
fetal renal pelvis 219	Fetal_Renal_Pelvis.ChromatinAccessibility.H-24005.DS18088.bed
fetal renal pelvis 220	Fetal_Renal_Pelvis.ChromatinAccessibility.H-24078.DS18431.bed
fetal renal pelvis 221	Fetal_Renal_Pelvis.ChromatinAccessibility.H-24259.DS19386.bed
fetal renal pelvis 222	Fetal_Renal_Pelvis.ChromatinAccessibility.H-24342.DNase.DS20022.bed
fetal renal pelvis 223	Fetal_Renal_Pelvis.ChromatinAccessibility.H-24365.DNase.DS20027.bed
fetal renal pelvis 224	Fetal_Renal_Pelvis.ChromatinAccessibility.H-24477.DS20448.bed
fetal renal pelvis 225	Fetal_Renal_Pelvis.ChromatinAccessibility.H-24493.DNase.DS20570.bed
fetal renal pelvis 226	Fetal_Renal_Pelvis_Left.ChromatinAccessibility.H-23871.DS17553.bed
fetal renal pelvis 227	Fetal_Renal_Pelvis_Left.ChromatinAccessibility.H-24111.DS18666.bed
fetal renal pelvis 228	Fetal_Renal_Pelvis_Left.ChromatinAccessibility.H-24169.DS18964.bed
fetal renal pelvis 229	Fetal_Renal_Pelvis_Left.ChromatinAccessibility.H-24232.DS19238.bed
fetal renal pelvis 230	Fetal_Renal_Pelvis_Right.ChromatinAccessibility.H-23871.DS17548.bed
fetal renal pelvis 231	Fetal_Renal_Pelvis_Right.ChromatinAccessibility.H-24111.DS18663.bed
fetal renal pelvis 232	Fetal_Renal_Pelvis_Right.ChromatinAccessibility.H-24169.DS18961.bed
fetal renal pelvis 233	Fetal_Renal_Pelvis_Right.ChromatinAccessibility.H-24232.DS19235.bed
fetal skin 234	Fetal_Skin.ChromatinAccessibility.H-22337.DS10987.bed
fetal spinal cord 235	Fetal_Spinal_Cord.ChromatinAccessibility.H-24111.DS18501.bed
fetal spinal cord 236	Fetal_Spinal_Cord.ChromatinAccessibility.H-24244.DNase.DS19260.bed
fetal spinal cord 237	Fetal_Spinal_Cord.ChromatinAccessibility.H-24409.DS20351.bed
fetal spinal cord 238	Fetal_Spinal_Cord.ChromatinAccessibility.H-24493.DS20530.bed
fetal spinal cord 239	Fetal_Spinal_Cord.ChromatinAccessibility.H-24582.DNase.DS20956.bed
fetal stomach 240	Fetal_Stomach.ChromatinAccessibility.H-23589.DS16530.bed
fetal stomach 241	Fetal_Stomach.ChromatinAccessibility.H-23758.DS17172.bed
fetal stomach 242	Fetal_Stomach.ChromatinAccessibility.H-23769.DS17325.bed
fetal stomach 243	Fetal_Stomach.ChromatinAccessibility.H-23887.DS17659.bed
fetal stomach 244	Fetal_Stomach.ChromatinAccessibility.H-23914.DS17750.bed
fetal stomach 245	Fetal_Stomach.ChromatinAccessibility.H-23964.DS17878.bed
fetal stomach 246	Fetal_Stomach.ChromatinAccessibility.H-24005.DS17963.bed
fetal stomach 247	Fetal_Stomach.ChromatinAccessibility.H-24078.DS18389.bed
fetal stomach 248	Fetal_Stomach.ChromatinAccessibility.H-24125.DS18821.bed
fetal stomach 249	Fetal_Stomach.ChromatinAccessibility.H-24342.DS19933.bed
fetal stomach 250	Fetal_Stomach.ChromatinAccessibility.H-24365.DNase.DS20079.bed
fetal stomach 251	Fetal_Stomach.ChromatinAccessibility.H-24401.DS20349.bed
fetal stomach 252	Fetal_Stomach.ChromatinAccessibility.H-24507.DS20546.bed
fetal stomach 253	Fetal_Stomach.ChromatinAccessibility.H-24510.DNase.DS20791.bed
fetal testes 254	Fetal_Testes.ChromatinAccessibility.H23914_H24089_H24218_H24244.DNase.DS20170.bed
fetal testes 255	Fetal_Testes.ChromatinAccessibility.H24198_H23640_H24042.DS18942.bed
fetal thymus 256	Fetal_Thymus.ChromatinAccessibility.H-23589.DS16490.bed
fetal thymus 257	Fetal_Thymus.ChromatinAccessibility.H-23663.DS16841.bed
fetal thymus 258	Fetal_Thymus.ChromatinAccessibility.H-23769.DS17323.bed
fetal thymus 259	Fetal_Thymus.ChromatinAccessibility.H-23833.DS17474.bed
fetal thymus 260	Fetal_Thymus.ChromatinAccessibility.H-23964.DS17875.bed
fetal thymus 261	Fetal_Thymus.ChromatinAccessibility.H-23964.DS17876.bed
fetal thymus 262	Fetal_Thymus.ChromatinAccessibility.H-24078.DS18382.bed
fetal thymus 263	Fetal_Thymus.ChromatinAccessibility.H-24259.DS19287.bed
fetal thymus 264	Fetal_Thymus.ChromatinAccessibility.H-24297.DNase.DS19675.bed
fetal thymus 265	Fetal_Thymus.ChromatinAccessibility.H-24401.DS20335.bed
fetal thymus 266	Fetal_Thymus.ChromatinAccessibility.H-24409.DS20341.bed
fetal fibroblast 267	Fibroblasts_Fetal_Skin_Abdomen.ChromatinAccessibility.H-24259.DS19558.bed
fetal fibroblast 268	Fibroblasts_Fetal_Skin_Abdomen.ChromatinAccessibility.H-24259.DS19561.bed
fetal fibroblast 269	Fibroblasts_Fetal_Skin_Back.ChromatinAccessibility.H-24218.DS19174.bed
fetal fibroblast 270	Fibroblasts_Fetal_Skin_Back.ChromatinAccessibility.H-24218.DS19233.bed
fetal fibroblast 271	Fibroblasts_Fetal_Skin_Biceps_Left.ChromatinAccessibility.H-24259.DS19857.bed
fetal fibroblast 272	Fibroblasts_Fetal_Skin_Biceps_Left.ChromatinAccessibility.H-24259.DS19867.bed
fetal fibroblast 273	Fibroblasts_Fetal_Skin_Biceps_Right.ChromatinAccessibility.H-24259.DS19745.bed
fetal fibroblast 274	Fibroblasts_Fetal_Skin_Biceps_Right.ChromatinAccessibility.H-24259.DS19761.bed
fetal fibroblast 275	Fibroblasts_Fetal_Skin_Quadriceps_Left.ChromatinAccessibility.H-24259.DS20046.bed
fetal fibroblast 276	Fibroblasts_Fetal_Skin_Quadriceps_Left.ChromatinAccessibility.H-24259.DS20056.bed
fetal fibroblast 277	Fibroblasts_Fetal_Skin_Quadriceps_Right.ChromatinAccessibility.H-24259.DS19943.bed
fetal fibroblast 278	Fibroblasts_Fetal_Skin_Quadriceps_Right.ChromatinAccessibility.H-24259.DS19948.bed
fetal fibroblast 279	Fibroblasts_Fetal_Skin_Scalp.ChromatinAccessibility.H-24259.DS19444.bed
fetal fibroblast 280	Fibroblasts_Fetal_Skin_Scalp.ChromatinAccessibility.H-24259.DS19449.bed
fetal fibroblast 281	Fibroblasts_Fetal_Skin_Upper_Back.ChromatinAccessibility.H-24259.DS19696.bed
fetal fibroblast 282	Fibroblasts_Fetal_Skin_Upper_Back.ChromatinAccessibility.H-24259.DS19706.bed
stomach 283	Gastric.ChromatinAccessibility.STL001.DNase.DS20260.bed
stomach 284	Gastric.ChromatinAccessibility.STL003.DNase.DS20748.bed
ES derived mesoderm 285	H1_BMP4_Derived_Mesendoderm_Cultured_Cells.ChromatinAccessibility.DS18732.bed
ES derived mesoderm 286	H1_BMP4_Derived_Mesendoderm_Cultured_Cells.ChromatinAccessibility.DS19310.bed
ES derived trophoblast 287	H1_BMP4_Derived_Trophoblast_Cultured_Cells.ChromatinAccessibility.DS18736.bed
ES derived trophoblast 288	H1_BMP4_Derived_Trophoblast_Cultured_Cells.ChromatinAccessibility.DS19317.bed
ES derived MSC 289	H1.ChromatinAccessibility.DS18873.bed
ES derived MSC 290	H1.ChromatinAccessibility.DS19100.bed
ES derived NP 291	H1_Derived_Mesenchymal_Stem_Cells.ChromatinAccessibility.DS20671.bed
ES derived NP 292	H1_Derived_Mesenchymal_Stem_Cells.ChromatinAccessibility.DS21042.bed
ES cells 293	H1_Derived_Neuronal_Progenitor_Cultured_Cells.ChromatinAccessibility.DS18739.bed
ES cells 294	H1_Derived_Neuronal_Progenitor_Cultured_Cells.ChromatinAccessibility.DS20153.bed
ES cells 295	H9.ChromatinAccessibility.DS18517.bed
ES cells 296	H9.ChromatinAccessibility.DS18522.bed
heart 297	Heart.ChromatinAccessibility.STL001.DNase.DS20383.bed
fetal lung 298	IMR90.ChromatinAccessibility.DS11759.bed
fetal lung 299	IMR90.ChromatinAccessibility.DS11764.bed
fetal lung 300	IMR90.ChromatinAccessibility.DS13219.bed
fetal lung 301	IMR90.ChromatinAccessibility.DS13229.bed
iPS 302	iPS_DF_19.11.ChromatinAccessibility.DS15153.bed
iPS 303	iPS_DF_19.7.ChromatinAccessibility.DS15148.bed
iPS 304	iPS_DF_4.7.ChromatinAccessibility.DS15169.bed
hematopoietic stem cell 305	Mobilized_CD34_Primary_Cells.ChromatinAccessibility.RO_00738.DS13199.bed	hematopoietic stem cell	HSC
hematopoietic stem cell 306	Mobilized_CD34_Primary_Cells.ChromatinAccessibility.RO_01480.DS12771.bed	hematopoietic stem cell	HSC
hematopoietic stem cell 307	Mobilized_CD34_Primary_Cells.ChromatinAccessibility.RO_01492.DS12774.bed	hematopoietic stem cell	HSC
hematopoietic stem cell 308	Mobilized_CD34_Primary_Cells.ChromatinAccessibility.RO_01492.DS14206.bed	hematopoietic stem cell	HSC
hematopoietic stem cell 309	Mobilized_CD34_Primary_Cells.ChromatinAccessibility.RO_01508.DS11202.bed	hematopoietic stem cell	HSC
hematopoietic stem cell 310	Mobilized_CD34_Primary_Cells.ChromatinAccessibility.RO_01517.DS14129.bed	hematopoietic stem cell	HSC
hematopoietic stem cell 311	Mobilized_CD34_Primary_Cells.ChromatinAccessibility.RO_01520.DS12785.bed	hematopoietic stem cell	HSC
hematopoietic stem cell 312	Mobilized_CD34_Primary_Cells.ChromatinAccessibility.RO_01527.DS11666.bed	hematopoietic stem cell	HSC
hematopoietic stem cell 313	Mobilized_CD34_Primary_Cells.ChromatinAccessibility.RO_01535.DS12274.bed	hematopoietic stem cell	HSC
hematopoietic stem cell 314	Mobilized_CD34_Primary_Cells.ChromatinAccessibility.RO_01535.DS14197.bed	hematopoietic stem cell	HSC
hematopoietic stem cell 315	Mobilized_CD34_Primary_Cells.ChromatinAccessibility.RO_01536.DS12336.bed	hematopoietic stem cell	HSC
hematopoietic stem cell 316	Mobilized_CD34_Primary_Cells.ChromatinAccessibility.RO_01536.DS12339.bed	hematopoietic stem cell	HSC
hematopoietic stem cell 317	Mobilized_CD34_Primary_Cells.ChromatinAccessibility.RO_01549.DS12734.bed	hematopoietic stem cell	HSC
hematopoietic stem cell 318	Mobilized_CD34_Primary_Cells.ChromatinAccessibility.RO_01562.DS13196.bed	hematopoietic stem cell	HSC
hematopoietic stem cell 319	Mobilized_CD34_Primary_Cells.ChromatinAccessibility.RO_01701.DS17112.bed	hematopoietic stem cell	HSC
Mobilized CD3 320	Mobilized_CD3_Primary_Cells.ChromatinAccessibility.RO_01508.DS11148.bed	immune cells
Mobilized CD3 321	Mobilized_CD3_Primary_Cells.ChromatinAccessibility.RO_01679.DS16834.bed	immune cells
Mobilized CD4 322	Mobilized_CD4_Primary_Cells.ChromatinAccessibility.RO_01679.DS16955.bed	immune cells
Mobilized CD4 323	Mobilized_CD4_Primary_Cells.ChromatinAccessibility.RO_01701.DS17175.bed	immune cells
Mobilized CD56 324	Mobilized_CD56_Primary_Cells.ChromatinAccessibility.RO_01689.DS16376.bed	immune cells
Mobilized CD8 325	Mobilized_CD8_Primary_Cells.ChromatinAccessibility.RO_01679.DS16962.bed	immune cells
ovary 326	Ovary.ChromatinAccessibility.STL002.DNase.DS20827.bed
pancreas 327	Pancreas.ChromatinAccessibility.STL002.DNase.DS20842.bed
pancreas 328	Pancreas.ChromatinAccessibility.STL003.DNase.DS20753.bed
fibroblast 329	Penis_Foreskin_Fibroblast_Primary_Cells.ChromatinAccessibility.skin01.DS18224.bed
fibroblast 330	Penis_Foreskin_Fibroblast_Primary_Cells.ChromatinAccessibility.skin01.DS18229.bed
fibroblast 331	Penis_Foreskin_Fibroblast_Primary_Cells.ChromatinAccessibility.skin02.DS18252.bed
fibroblast 332	Penis_Foreskin_Fibroblast_Primary_Cells.ChromatinAccessibility.skin02.DS18256.bed
keratinocyte 333	Penis_Foreskin_Keratinocyte_Primary_Cells.ChromatinAccessibility.skin01.DS18692.bed
keratinocyte 334	Penis_Foreskin_Keratinocyte_Primary_Cells.ChromatinAccessibility.skin01.DS18695.bed
keratinocyte 335	Penis_Foreskin_Keratinocyte_Primary_Cells.ChromatinAccessibility.skin02.DS18714.bed
keratinocyte 336	Penis_Foreskin_Keratinocyte_Primary_Cells.ChromatinAccessibility.skin02.DS18718.bed
melanocyte 337	Penis_Foreskin_Melanocyte_Primary_Cells.ChromatinAccessibility.skin01.DS18590.bed
melanocyte 338	Penis_Foreskin_Melanocyte_Primary_Cells.ChromatinAccessibility.skin01.DS18601.bed
melanocyte 339	Penis_Foreskin_Melanocyte_Primary_Cells.ChromatinAccessibility.skin02.DNase.DS18668.bed
melanocyte 340	Penis_Foreskin_Melanocyte_Primary_Cells.ChromatinAccessibility.skin02.DNase.DS19662.bed
muscle 341	Psoas_Muscle.ChromatinAccessibility.STL001.DNase.DS20325.bed
small intestine 342	Small_Intestine.ChromatinAccessibility.STL003.DNase.DS20770.bed

## Sheet: ENCODE
Cell line identifier	Acessed filename
8988T	wgEncodeDukeDnase8988T.fdr01peaks.hg19.bb
A549	wgEncodeUWDukeDnaseA549.fdr01peaks.hg19.bb
AG04449	wgEncodeUwDnaseAG04449.fdr01peaks.hg19.bb
AG04450	wgEncodeUwDnaseAG04450.fdr01peaks.hg19.bb
AG09309	wgEncodeUwDnaseAG09309.fdr01peaks.hg19.bb
AG09319	wgEncodeUwDnaseAG09319.fdr01peaks.hg19.bb
AG10803	wgEncodeUwDnaseAG10803.fdr01peaks.hg19.bb
AoAF	wgEncodeUwDnaseAoAF.fdr01peaks.hg19.bb
AoSMC	wgEncodeDukeDnaseAoSMC.fdr01peaks.hg19.bb
BE2C	wgEncodeUwDnaseBE2C.fdr01peaks.hg19.bb
BJ	wgEncodeUwDnaseBJ.fdr01peaks.hg19.bb
Caco2	wgEncodeUwDnaseCaco2.fdr01peaks.hg19.bb
CD20	wgEncodeUwDnaseCD20.fdr01peaks.hg19.bb
CD34Mobilized	wgEncodeUwDnaseCD34Mobilized.fdr01peaks.hg19.bb
Chorion	wgEncodeDukeDnaseChorion.fdr01peaks.hg19.bb
CLL	wgEncodeDukeDnaseCLL.fdr01peaks.hg19.bb
CMK	wgEncodeUwDnaseCMK.fdr01peaks.hg19.bb
Fibrobl	wgEncodeDukeDnaseFibrobl.fdr01peaks.hg19.bb
FibroP	wgEncodeDukeDnaseFibroP.fdr01peaks.hg19.bb
Gliobla	wgEncodeDukeDnaseGliobla.fdr01peaks.hg19.bb
GM06990	wgEncodeUwDnaseGM06990.fdr01peaks.hg19.bb
GM12864	wgEncodeUwDnaseGM12864.fdr01peaks.hg19.bb
GM12865	wgEncodeUwDnaseGM12865.fdr01peaks.hg19.bb
GM12878	wgEncodeUWDukeDnaseGM12878.fdr01peaks.hg19.bb
GM12891	wgEncodeDukeDnaseGM12891.fdr01peaks.hg19.bb
GM12892	wgEncodeDukeDnaseGM12892.fdr01peaks.hg19.bb
GM18507	wgEncodeDukeDnaseGM18507.fdr01peaks.hg19.bb
GM19238	wgEncodeDukeDnaseGM19238.fdr01peaks.hg19.bb
GM19239	wgEncodeDukeDnaseGM19239.fdr01peaks.hg19.bb
GM19240	wgEncodeDukeDnaseGM19240.fdr01peaks.hg19.bb
H1hESC	wgEncodeUWDukeDnaseH1hESC.fdr01peaks.hg19.bb
H7hESC	wgEncodeUwDnaseH7hESC.fdr01peaks.hg19.bb
H9ES	wgEncodeDukeDnaseH9ES.fdr01peaks.hg19.bb
HAc	wgEncodeUwDnaseHAc.fdr01peaks.hg19.bb
HAEpiC	wgEncodeUwDnaseHAEpiC.fdr01peaks.hg19.bb
HAh	wgEncodeUwDnaseHAh.fdr01peaks.hg19.bb
HAsp	wgEncodeUwDnaseHAsp.fdr01peaks.hg19.bb
HBMEC	wgEncodeUwDnaseHBMEC.fdr01peaks.hg19.bb
HCFaa	wgEncodeUwDnaseHCF.fdr01peaks.hg19.bb
HCF	wgEncodeUwDnaseHCFaa.fdr01peaks.hg19.bb
HCM	wgEncodeUwDnaseHCM.fdr01peaks.hg19.bb
HConF	wgEncodeUwDnaseHConF.fdr01peaks.hg19.bb
HCPEpiC	wgEncodeUwDnaseHCPEpiC.fdr01peaks.hg19.bb
HCT116	wgEncodeUwDnaseHCT116.fdr01peaks.hg19.bb
HEEpiC	wgEncodeUwDnaseHEEpiC.fdr01peaks.hg19.bb
HeLaS3	wgEncodeUWDukeDnaseHeLaS3.fdr01peaks.hg19.bb
HeLaS3IFNa4h	wgEncodeDukeDnaseHeLaS3IFNa4h.fdr01peaks.hg19.bb
Hepatocytes	wgEncodeDukeDnaseHepatocytes.fdr01peaks.hg19.bb
HepG2	wgEncodeUWDukeDnaseHepG2.fdr01peaks.hg19.bb
HFF	wgEncodeUwDnaseHFF.fdr01peaks.hg19.bb
HFFMyc	wgEncodeUwDnaseHFFMyc.fdr01peaks.hg19.bb
HGF	wgEncodeUwDnaseHGF.fdr01peaks.hg19.bb
HIPEpiC	wgEncodeUwDnaseHIPEpiC.fdr01peaks.hg19.bb
HL60	wgEncodeUwDnaseHL60.fdr01peaks.hg19.bb
HMEC	wgEncodeUWDukeDnaseHMEC.fdr01peaks.hg19.bb
HMF	wgEncodeUwDnaseHMF.fdr01peaks.hg19.bb
HMVECdAd	wgEncodeUwDnaseHMVECdAd.fdr01peaks.hg19.bb
HMVECdBlAd	wgEncodeUwDnaseHMVECdBlAd.fdr01peaks.hg19.bb
HMVECdBlNeo	wgEncodeUwDnaseHMVECdBlNeo.fdr01peaks.hg19.bb
HMVECdLyAd	wgEncodeUwDnaseHMVECdLyAd.fdr01peaks.hg19.bb
HMVECdLyNeo	wgEncodeUwDnaseHMVECdLyNeo.fdr01peaks.hg19.bb
HMVECdNeo	wgEncodeUwDnaseHMVECdNeo.fdr01peaks.hg19.bb
HMVECLBl	wgEncodeUwDnaseHMVECLBl.fdr01peaks.hg19.bb
HMVECLLy	wgEncodeUwDnaseHMVECLLy.fdr01peaks.hg19.bb
HNPCEpiC	wgEncodeUwDnaseHNPCEpiC.fdr01peaks.hg19.bb
HPAEC	wgEncodeUwDnaseHPAEC.fdr01peaks.hg19.bb
HPAF	wgEncodeUwDnaseHPAF.fdr01peaks.hg19.bb
HPDE6E6E7	wgEncodeDukeDnaseHPDE6E6E7.fdr01peaks.hg19.bb
HPdLF	wgEncodeUwDnaseHPdLF.fdr01peaks.hg19.bb
HPF	wgEncodeUwDnaseHPF.fdr01peaks.hg19.bb
HRCEpiC	wgEncodeUwDnaseHRCEpiC.fdr01peaks.hg19.bb
HRE	wgEncodeUwDnaseHRE.fdr01peaks.hg19.bb
HRGEC	wgEncodeUwDnaseHRGEC.fdr01peaks.hg19.bb
HRPEpiC	wgEncodeUwDnaseHRPEpiC.fdr01peaks.hg19.bb
HSMM	wgEncodeUWDukeDnaseHSMM.fdr01peaks.hg19.bb
HSMMemb	wgEncodeDukeDnaseHSMMemb.fdr01peaks.hg19.bb
HSMMtube	wgEncodeUWDukeDnaseHSMMtube.fdr01peaks.hg19.bb
HTR8svn	wgEncodeDukeDnaseHTR8svn.fdr01peaks.hg19.bb
Huh7.5	wgEncodeDukeDnaseHuh7.5.fdr01peaks.hg19.bb
Huh7	wgEncodeDukeDnaseHuh7.fdr01peaks.hg19.bb
HUVEC	wgEncodeUWDukeDnaseHUVEC.fdr01peaks.hg19.bb
HVMF	wgEncodeUwDnaseHVMF.fdr01peaks.hg19.bb
iPS	wgEncodeDukeDnaseiPS.fdr01peaks.hg19.bb
IshikawaEstradiol	wgEncodeDukeDnaseIshikawaEstradiol.fdr01peaks.hg19.bb
IshikawaTamoxifen	wgEncodeDukeDnaseIshikawaTamoxifen.fdr01peaks.hg19.bb
Jurkat	wgEncodeUwDnaseJurkat.fdr01peaks.hg19.bb
K562	wgEncodeUWDukeDnaseK562.fdr01peaks.hg19.bb
LNCaPAndrogen	wgEncodeUWDukeDnaseLNCaP.fdr01peaks.hg19.bb
LNCaP	wgEncodeDukeDnaseLNCaPAndrogen.fdr01peaks.hg19.bb
MCF7	wgEncodeUWDukeDnaseMCF7.fdr01peaks.hg19.bb
MCF7Hypoxia	wgEncodeDukeDnaseMCF7Hypoxia.fdr01peaks.hg19.bb
Medullo	wgEncodeDukeDnaseMedullo.fdr01peaks.hg19.bb
Melano	wgEncodeDukeDnaseMelano.fdr01peaks.hg19.bb
MonocytesCD14RO01746	wgEncodeUwDnaseMonocytesCD14RO01746.fdr01peaks.hg19.bb
Myometr	wgEncodeDukeDnaseMyometr.fdr01peaks.hg19.bb
NB4	wgEncodeUwDnaseNB4.fdr01peaks.hg19.bb
NHA	wgEncodeUwDnaseNHA.fdr01peaks.hg19.bb
NHDFAd	wgEncodeUwDnaseNHDFAd.fdr01peaks.hg19.bb
NHDFneo	wgEncodeUwDnaseNHDFneo.fdr01peaks.hg19.bb
NHEK	wgEncodeUWDukeDnaseNHEK.fdr01peaks.hg19.bb
NHLF	wgEncodeUwDnaseNHLF.fdr01peaks.hg19.bb
NT2D1	wgEncodeUwDnaseNT2D1.fdr01peaks.hg19.bb
Osteobl	wgEncodeDukeDnaseOsteobl.fdr01peaks.hg19.bb
PANC1	wgEncodeUwDnasePANC1.fdr01peaks.hg19.bb
PanIsletD	wgEncodeDukeDnasePanIsletD.fdr01peaks.hg19.bb
PanIslets	wgEncodeDukeDnasePanIslets.fdr01peaks.hg19.bb
pHTE	wgEncodeDukeDnasepHTE.fdr01peaks.hg19.bb
PrEC	wgEncodeUwDnasePrEC.fdr01peaks.hg19.bb
ProgFib	wgEncodeDukeDnaseProgFib.fdr01peaks.hg19.bb
RPTEC	wgEncodeUwDnaseRPTEC.fdr01peaks.hg19.bb
RWPE1	wgEncodeDukeDnaseRWPE1.fdr01peaks.hg19.bb
SAEC	wgEncodeUwDnaseSAEC.fdr01peaks.hg19.bb
SKMC	wgEncodeUwDnaseSKMC.fdr01peaks.hg19.bb
SKNMC	wgEncodeUwDnaseSKNMC.fdr01peaks.hg19.bb
SKNSHRA	wgEncodeUwDnaseSKNSHRA.fdr01peaks.hg19.bb
Stellate	wgEncodeDukeDnaseStellate.fdr01peaks.hg19.bb
T47D	wgEncodeDukeDnaseT47D.fdr01peaks.hg19.bb
Th0	wgEncodeDukeDnaseTh0.fdr01peaks.hg19.bb
Th1	wgEncodeUWDukeDnaseTh1.fdr01peaks.hg19.bb
Th2	wgEncodeUwDnaseTh2.fdr01peaks.hg19.bb
Urothelia	wgEncodeDukeDnaseUrothelia.fdr01peaks.hg19.bb
UrotheliaUT189	wgEncodeDukeDnaseUrotheliaUT189.fdr01peaks.hg19.bb
WERIRb1	wgEncodeUwDnaseWERIRb1.fdr01peaks.hg19.bb
WI38	wgEncodeUwDnaseWI38.fdr01peaks.hg19.bb
http://ftp.ebi.ac.uk/pub/databases/ensembl/encode/integration_data_jan2011/byDataType/openchrom/jan2011/fdrPeaks/
acessed july 31 2013
